# Supplementary material for: Bacterial Community and Fermentation Quality of Ensiling Alfalfa With Commercial Lactic Acid Bacterial Additives
Source: Front Microbiol. 2022 Apr 22;13:836899. doi: 10.3389/fmicb.2022.836899 (PMC9073077; doi:10.3389/fmicb.2022.836899)
Supplement: Supplementary Table 1 — Relative abundance of lactic acid bacteria (species level) in alfalfa silage (n = 4). [file Table_1.XLSX]

## Sheet: Sheet1
Species	CK	A1	A2	A3	A4	A5	A6
s__Enterococcus_faecalis	0.0246968	0.0010395	0	0	0	0	0
s__Enterococcus_faecium	34.1962	1.20825	1.86668	1.94258	0.493212	2.55895	1.23601
s__Enterococcus_gallinarum	0.136877	0.00417325	0	0.006483	0	0.00936125	0
s__Enterococcus_mundtii	5.58356	0.114038	0.204376	0.198217	0.142103	0.229021	0.167647
s__Enterococcus_rivorum	0.0636552	0	0	0	0	0	0
s__Enterococcus_sp.	0.102626	0	0.01554	0.0162547	0	0	0
s__Enterococcus_sp._971B12_12ESB	0.0158257	0	0	0	0	0	0
s__Enterococcus_termitis	0	0	0	0.00499325	0	0	0
s__Enterococcus_unclassified	0.0170178	0	0	0	0	0	0
s__Enterococcus_xiangfangensis	0.0437855	0.00140125	0	0	0	0	0
s__Lactobacillus_acetotolerans	0	0	0.0132818	0	0.0133067	0.00418525	0
s__Lactobacillus_amylophilus	0.0027885	0	0	0	0	0	0
s__Lactobacillus_antri	0	0	0	0	0.00669475	0	0
s__Lactobacillus_brevis	1.89125	0.00173225	0.0007465	0	0	0.001057	0
s__Lactobacillus_buchneri	0	0	0	0	0	0	0.169218
s__Lactobacillus_casei	0	0	0	0	0	0	0.010728
s__Lactobacillus_coryniformis	0.223172	0.0010225	0	0	0	0	0
s__Lactobacillus_crispatus	0.0056745	0.0142633	0.0117885	0.0101985	0.0146373	0.018538	0.00689925
s__Lactobacillus_curieae	0.0100357	0	0.0296815	0	0.0193045	0.0436428	0.017165
s__Lactobacillus_curtus	0.000735	0	0	0	0	0.008655	0.013272
s__Lactobacillus_curvatus	0	0	0	0	0.0110163	0.00187225	0
s__Lactobacillus_diolivorans	0	0	0	0	0	0.00386275	0
s__Lactobacillus_farraginis	0	0	0	0	0	0	0.168705
s__Lactobacillus_floricola	0.0037075	0	0	0	0	0	0
s__Lactobacillus_graminis	0.0155355	0	0	0	0	0	0
s__Lactobacillus_hilgardii	26.2126	5.62713	6.2345	21.7601	10.5016	11.0801	18.2425
s__Lactobacillus_homohiochii	0	0	0	0	0	0	0.00822475
s__Lactobacillus_iners	0.005513	0.005152	0.00447825	0.00178325	0.00495825	0.004214	0.00389125
s__Lactobacillus_lindneri	0.00108875	0	0	0	0	0	0
s__Lactobacillus_parabuchneri	0	0	0	0.002737	0	0.00684925	0.00393375
s__Lactobacillus_paracasei	0.00626175	0.0065325	0.00642525	0.00212825	0.335576	0.0408432	0.0212523
s__Lactobacillus_parafarraginis	0	0	0	0	0	0	0.154525
s__Lactobacillus_paralimentarius	0.152467	0	0.0933733	0	0	0	0.0135587
s__Lactobacillus_plantarum	11.6855	83.5798	86.432	70.9738	56.8283	67.5837	5.78631
s__Lactobacillus_sakei	0.0174788	0.005169	0	0	0	0	0.00183225
s__Lactobacillus_sp.	0	0.004521	0.00318325	0.0058765	0	0.00571175	0
s__Lactobacillus_sp._FT	0.265751	0.057992	0.089124	0.10219	0.0481615	0.407753	0.0163828
s__Lactobacillus_sp._LS8	0	0	0	0	0.0104142	0	0
s__Lactobacillus_sp._L-YJ	0	0.002045	0	0	0.0026035	0.004383	0.00395325
s__Lactobacillus_sp._TS2	0	0	0	0	0.0006765	0	0
s__Lactobacillus_sp._YM_0861	0.005086	0	0	0	0	0.0723405	0
s__Lactobacillus_unclassified	0.0725087	0.00937225	0.00404475	0.00685325	0.00536125	0.00383875	0.008266
s__Lactobacillus_vaginalis	0	0	0	0	0	0.00702325	0
s__Lactobacillus_xiangfangensis	0.133045	0	0	0	13.3159	1.12398	0.080611
s__Lactococcus_garvieae	0.331422	0	0.00223925	0	0	0	0
s__Lactococcus_lactis	0.0333873	0	0	0	0	0	0
s__Lactococcus_sp._ARa2	0.0111538	0	0	0	0	0	0
s__Lactococcus_unclassified	0	0	0	0.005816	0	0	0
s__Leuconostoc_citreum	0	0	0	0.00642	0	0	0
s__Leuconostoc_mesenteroides	0	0	0	0.00249675	0	0.0195335	0
s__Pediococcus_acidilactici	7.03459	0.600605	0.257439	0.093148	6.69569	4.05181	70.0867
s__Pediococcus_cellicola	0.0097985	0	0	0	0	0.001039	0
s__Pediococcus_claussenii	0.0131455	0	0	0	0.0928718	0.013162	0.0455445
s__Pediococcus_parvulus	0.002702	0	0	0	0	0	0
s__Pediococcus_pentosaceus	1.03038	0	0	0.016764	0.00906125	0.00245825	0.00822475
s__Pediococcus_unclassified	0	0	0	0	0.0089265	0	0
s__Streptococcus_constellatus	0	0	0.0129128	0	0.012213	0.006581	0
s__Streptococcus_equinus	0.00294025	0	0.00110675	0	0	0	0
s__Streptococcus_mitis	0	0	0.006641	0.00486525	0.0051215	0	0
s__Streptococcus_parasanguinis	0	0	0	0	0.00433375	0	0.004394
s__Streptococcus_salivarius	0	0.006169	0	0	0.00275775	0	0
s__Streptococcus_sp.	0	0	0	0	0.00196975	0	0
s__Streptococcus_unclassified	0	0.001391	0	0	0	0	0
s__Weissella_ceti	0.11353	0	0	0	0	0	0
s__Weissella_cibaria	1.23487	0.0580145	0.0189275	0.0756235	0.0604852	0.513044	0.0576997
s__Weissella_minor	0.0822288	0	0	0.00404375	0	0.0083465	0
s__Weissella_sp.	0	0	0	0	0	0.0197433	0.0117265
s__Weissella_sp._WS-08	0.001195	0	0	0	0	0	0
s__Weissella_thailandensis	0.0161195	0	0	0	0	0.0232068	0.0718243
Total	90.8119	91.3098	95.3085	95.2433	88.6472	87.8788	96.421
